# Supplementary material for: Mood and behavior seasonality in glaucoma; assessing correlations between seasonality and structure and function of the retinal ganglion cells
Source: PLoS One. 2020 Mar 12;15(3):e0229991. doi: 10.1371/journal.pone.0229991 (PMC7067444; doi:10.1371/journal.pone.0229991)
Supplement: S1 File — (XLSX) [file pone.0229991.s001.xlsx]

## Sheet: Ark1
No	Sex	Age	sleep	Social activity	Mood	Weight	Appetite	Energy	GSS	January	February	March	April	May	June	July	August	September	October	November	December	Degree_of_effect	MD_better	MD_worst	RNFLT_best	RNFLT_worse	CD_ratio_better	CD_ratio_worse	Lens_better	Lens_worse	Visual_acuity_better	visual_acuity_worse	IOP_better	IOP_worse	Diagnosis
5127	2	50	1	0	2	1	0	0	4	1	0	0	0	0	0	0	0	0	0	0	0	0	17.2	23.5					4	4	0.1	0.3	18	11	Juvenile/congenital
5141	2	62	0	0	1	0	0	0	1	1	0	0	0	0	0	0	0	0	0	0	0	0	7						2		0.3	0	13		Juvenile/congenital
5174	2	38	0	1	0	0	0	1	2	1	0	0	0	0	0	0	0	0	0	0	0	0	1.3	7	79	46	0.5	0.8	1	1	1	0.9	9	6	Juvenile/congenital
5194	1	18	3	0	3	0	0	2	8	1	0	0	0	0	0	0	0	0	0	1	1	1	21.8	28.6	58		0.95	0.95	4	4	0.1		23	25	Juvenile/congenital
5205	2	74	0	1	1	0	0	1	3	1	1	0	0	0	0	0	0	0	0	1	0	0	16.7	21.2	62	52	0.9	1	2	2	0.6	0.05	12	15	Juvenile/congenital
5261	2	74	0	0	0	1	0	1	2	0	1	0	0	0	0	0	0	0	0	0	0	0	1.9	11.1	74	57	0.3	0.85	2	2	1	0.9	17	19	Juvenile/congenital
5266	2	57	0	0	0	0	0	0	0	0	0	0	0	0	0	0	0	0	0	0	0	0	22.8	23.4					2	2	0.5	0.3	14	10	Juvenile/congenital
5123	2	67	0	0	0	2	2	1	5	0	0	0	0	0	0	0	0	0	0	0	0	2	13.6	23.7	47	37	0.9		2	2	1	1	10	8	Angle closure
5126	2	74	1	1	0	0	0	2	4	1	1	1	0	0	0	0	0	0	0	0	0	0	13.5	19.7	65	63	0.8	0.8	2	2	0.9	1	14	15	Angle closure
5140	2	27	0	0	0	0	0	2	2	1	0	0	0	0	0	0	0	0	0	1	1	0	18.9	21			0.9	0.9	2	2	0.9	0.8	20		Angle closure
5154	2	43	0	2	3	1	2	3	11	1	1	0	0	0	0	0	0	0	1	1	1	3	21.3	27.5	40	52			3	3	0.7	0	10	17	Angle closure
5158	2	61	2	4	1	2	2	3	14	1	1	1	0	0	0	0	0	0	0	1	0	0	13.5	14.6	48	41									Angle closure
5198	2	65	1	0	1	0	1	1	4	1	0	0	0	0	0	0	0	0	0	0	0	0	6.6	19.8	100	41			3	2	0.9	0.7	15	18	Angle closure
5213	2	38	1	2	1	0	0	2	6	1	0	0	0	0	0	0	0	0	0	1	1	0	6.9	19.4	57	37	0.4	0.8	2	2	0.9	0.6	14	15	Angle closure
5259	2	62	0	0	3	0	0	0	3	1	0	0	0	0	0	0	0	0	0	1	1	0	10.8	26.7	91		0.2		3	3	1	0	8	21	Angle closure
5001	1	66	0	2	3	0	0	2	7	0	1	0	0	0	0	0	0	0	0	0	0	2	11.7	23.3	46	39	0.8	0.9	1	1	0.7	0.8	17	19	Primary Open Angle
5005	1	73	0	0	0	0	0	0	0	0	0	0	0	0	0	0	0	0	0	0	0	0	10.3	13.5	78	58	0.7	0.8	1	1	1	1	13	13	Primary Open Angle
5014	2	72	0	0	0	0	0	0	1	0	0	0	0	0	0	0	0	0	0	0	0	0	12.3	22.7	67	37			2	2	0.5	0.7	14	4	Primary Open Angle
5029	2	61	0	3	3	2	3	4	15	1	0	0	0	0	0	0	0	0	0	0	0	2	23.3	25.5	41	41	0.9	0.85	3	3	0.7	0.2	11	7	Primary Open Angle
5044	1	61	2	2	2	1	1	2	10	1	0	0	0	0	0	0	0	0	0	0	1	2	16.1	18.9	48	44	1	1	1	1	0.01	0.7	27	25	Primary Open Angle
5052	2	69	0	0	0	0	0	0	0	0	0	0	0	0	0	0	0	0	0	0	0	0	18.9	24.2	36	35	0.85	0.9	3	3	0.9	0.3	7	16	Primary Open Angle
5053	2	72	0	0	0	0	0	0	0	0	0	0	0	0	0	0	0	0	0	0	0	0	19.3	20.9	81	35	0.8	0.8	2	2	0	0	15	15	Primary Open Angle
5101	1	68	0	1	1	0	0	0	2	0	1	0	0	0	0	0	0	0	0	0	0	0	13.2	15.7	70	57	0.3	0.6	1	1	1	1	18	18	Primary Open Angle
5103	2	71	0	1	1	0	0	1	3	1	1	0	0	0	0	0	0	0	0	0	0	0	24.6	25											Primary Open Angle
5108	2	62	3	3	3	2	2	3	16	1	1	0	0	0	0	0	0	0	0	1	1	3	25.7	26.3	68	44	0.8	0.95	1	1	0.9	0.4	21	28	Primary Open Angle
5112	1	77	0	1	0	1	0	1	3	0	1	0	0	0	0	0	0	0	0	0	0	0	14.5	23.9	85	53			1	1	1	0.7	25	18	Primary Open Angle
5113	1	67	0	0	0	2	0	1	3	0	1	0	0	0	0	0	0	0	0	0	0	0	12.6	15.4	51	51	0.5	0.6	2	2	0.8	0.7	14	19	Primary Open Angle
5117	2	75	0	1	0	0	0	1	2	1	1	0	0	0	0	0	0	0	0	0	0	0	17	18.2	59	48	0.9	0.85	2	2	0.5	0.4	20	11	Primary Open Angle
5118	2	76	0	0	0	0	0	0	0	0	0	0	0	0	0	0	0	0	0	0	0	0	12.2	16.3	61	52	0.7	0.9	2	3	1	0.7	10	13	Primary Open Angle
5119	2	74	1	0	0	0	0	0	1	0	0	0	0	0	0	0	0	0	0	1	0	0	13.4	22.8	46	37	0.85	0.95	2	2	0.8	0.4	16	19	Primary Open Angle
5120	1	72	0	0	0	0	0	2	2	1	1	0	0	0	0	0	0	0	0	0	0	0	13.8	25.1	55	36	0.7	0.9	1	1	0.7	0	20	28	Primary Open Angle
5121	1	71	2	2	1	0	0	2	7	1	0	0	0	0	0	0	0	0	0	1	1	0	15	16.6	47	40	0.9	0.9	1	1	0.8	0.8	22	16	Primary Open Angle
5124	1	65	0	1	0	0	0	0	1	0	0	0	0	0	0	0	0	0	0	0	0	0	25.3	24.4	67	51			2	2	0.3	0.8	19	10	Primary Open Angle
5128	2	66	1	3	2	0	1	2	9	1	1	1	0	0	0	0	0	0	0	0	0	0	16.2	16.5	42	41	0.9	0.75	1	1	0.4	1			Primary Open Angle
5130	2	75	0	2	0	0	0	0	2	1	0	0	0	0	0	0	0	0	0	0	0	0	15.2	15.9	77	56	0.8	0.9	2	2	0.9	0.5			Primary Open Angle
5132	1	50	1	2	1	0	2	1	7	1	0	0	0	0	0	0	0	0	0	1	0	0	15.2	15.6	45	54	0.8	0.8	1	1	1	1	10	12	Primary Open Angle
5133	1	59	1	1	1	0	0	2	5	1	0	0	0	0	0	0	0	0	0	0	0	0	20.7	21.2	41	60	0.8	0.9	2	2	0.2	0.4	18	18	Primary Open Angle
5137	1	75	1	2	1	2	2	2	10	1	1	0	0	0	0	0	0	0	0	0	0	0	17.4	21.8	53	41	0.8	0.8	2	2	0.9	0.9	14	12	Primary Open Angle
5139	2	78	1	1	1	0	1	0	4	1	1	0	0	0	0	0	0	0	0	1	1	0	17	18.9	54	40	0.8	1	2	2	0.8	0.5	15	15	Primary Open Angle
5142	2	61	1	1	1	0	1	1	5	1	1	0	0	0	0	0	0	0	0	1	1	0	24.2	24.6	27	27	0.95	0.95	1	1	1	0.9	16	18	Primary Open Angle
5143	1	84	0	1	0	0	0	1	2	1	0	0	0	0	0	0	0	0	0	0	0	0	21.4	23.6	60	79	0.8	0.9	2	2	0.7	0.1	12	12	Primary Open Angle
5147	1	71	2	2	1	0	1	2	8	0	0	0	0	0	0	0	0	0	0	0	0	0	1.1	5.1	101	89	0.7	0.8	2	2	0.8	1			Primary Open Angle
5148	2	71	0	2	0	0	0	0	2	0	0	0	0	0	0	0	0	0	0	0	0	0	21.1	24.2			0.9	0.9	2	2	1	0.6	12	16	Primary Open Angle
5156	2	85	0	2	0	0	0	0	2	0	0	0	0	0	0	0	0	0	0	1	0	0	15.5	23	48	32	0.7	0.9	2	2	0.9	0.3	19	8	Primary Open Angle
5157	2	66	1	1	1	0	0	0	3	1	0	0	0	0	0	0	0	0	0	0	0	0	20.7		40		0.75		1		0.6	0	11	11	Primary Open Angle
5161	2	64	1	0	1	0	0	1	3	1	0	0	0	0	0	0	0	0	0	0	0	0	9.5	18.2	46	40	0.7	0.7	3	2	0.4	0.8	10	13	Primary Open Angle
5163	2	92	0	0	0	0	0	0	0	0	0	0	0	0	0	0	0	0	0	0	0	0	17.8	23.1											Primary Open Angle
5166	2	74	1	1	1	0	0	1	4	0	0	0	0	0	0	0	0	0	0	1	0	2	15.4	19.6	45	45	0.9	0.8	2	1	1	1	22	23	Primary Open Angle
5168	2	67	0	2	3	0	0	3	8	1	1	0	0	0	0	0	0	0	0	1	1	2	17.6	21.1	51	50	0.8	0.8	2	2	1	1	13	13	Primary Open Angle
5169	2	72	0	0	2	1	1	2	6	1	0	0	0	0	0	0	0	0	1	1	0	1	11.8	18.6	51	34	0.9	0.9	2	2	0.7	0	12		Primary Open Angle
5170	1	87	0	1	3	0	0	1	5	1	1	0	0	0	0	0	0	0	0	0	1	0	22.9	25.9											Primary Open Angle
5171	1	71	0	0	0	0	0	0	0	0	0	0	0	0	0	0	0	0	0	0	0	0	5.9	12.7	60	65	0.8	0.8	2	3	1	1			Primary Open Angle
5173	1	77	0	0	0	0	0	0	0	0	0	0	0	0	0	0	0	0	0	0	0	0	17	20.4	39	94	0.7	0.7	2	2	0.9	0.3	6	6	Primary Open Angle
5176	1	75	2	2	2	1	0	1	8	1	0	0	0	0	0	0	0	0	0	0	0	0	19.1	25.2	49	41	0.9	0.9	2	2	0.5	1	16	15	Primary Open Angle
5177	1	76	1	0	0	0	0	1	2	1	1	0	0	0	0	0	0	0	0	1	1	0	3.6	22	104	43	0.9		3	3	0.8	0.4	16	36	Primary Open Angle
5178	1	74	2	2	1	1	1	1	8	1	1	0	0	0	0	0	0	0	0	0	0	0	20.4	22	57	47									Primary Open Angle
5182	2	72	0	2	3	2	2	1	10	1	1	0	0	0	0	0	0	0	0	1	0	3	9.7	17.9	46	42	0.8	0.9	3	3	0.9	0.9	14	18	Primary Open Angle
5187	2	49	0	3	3	0	1	2	9	1	1	0	0	0	0	0	0	0	0	1	0	0	7.6	9.6	52	50	0.7	0.7	1	1	0.8	1	16	16	Primary Open Angle
5188	2	64	1	0	0	0	0	0	1	0	0	0	0	0	0	0	0	0	0	0	0	0	0.8	4.1	62	61	0.5	0.6	3	3	0.4	0.4	15	14	Primary Open Angle
5189	1	86	0	0	0	0	0	0	0	0	0	0	0	0	0	0	0	0	0	0	0	0	19	25.6	41	40	0.9	0.9	3	2	0.8	0	19	19	Primary Open Angle
5191	2	52	1	1	0	0	0	1	3	0	0	0	0	0	0	0	0	0	0	1	0	0	1.8	5.4	105	74	0.2		1	1	1.2	0.8	11	10	Primary Open Angle
5192	1	54	1	1	1	0	0	1	4	0	1	0	0	0	0	0	0	0	0	0	0	0	4.4	18.3	70	49	0.8	0.9	1	1	1	1	12	13	Primary Open Angle
5197	1	84	0	0	0	0	0	0	0	0	0	0	0	0	0	0	0	0	0	1	0	0	4.9	12.9	70	56	0.8	0.9	2	2	0.8	0.7	20	18	Primary Open Angle
5203	2	68	0	0	0	0	0	1	1	0	0	0	0	0	0	0	0	0	0	0	0	0	22.3	22.7	30	38	0.9	0.9	2	2	1.2	0.6	18	18	Primary Open Angle
5204	2	62	1	3	1	0	0	1	6	1	1	0	0	0	0	0	0	0	0	0	0	0	24.2		40		1	1	3	3	0.5	0	8	20	Primary Open Angle
5210	2	58	0	0	0	0	0	0	0	0	0	0	0	0	0	0	0	0	0	0	0	0	5	5.8	78	78	0.8	0.7	2	2	0.7	0.7	15	14	Primary Open Angle
5211	1	63	2	2	1	1	1	2	9	1	0	0	0	0	0	0	0	0	0	0	0	0	8.9	14.4	83		0.6	0.8	1	1	0.08	1	15	17	Primary Open Angle
5212	2	67	1	0	2	1	0	2	6	0	0	0	0	0	0	0	0	0	0	1	0	0	14.4	17.1	56	47	0.8	0.8	3	3	1	1	16	17	Primary Open Angle
5220	2	62	1	1	0	0	0	1	3	1	0	0	0	0	0	0	0	0	0	0	0	0	6	6.8	71	62	0.8	0.8	3	3	0.8	1	17	13	Primary Open Angle
5225	2	55	0	0	0	1	0	0	1	0	0	0	0	0	0	0	0	0	0	0	0	0	3.4	14.7	100	58	0.6	0.7	1	3	1	0.8	13	11	Primary Open Angle
5234	2	68	0	0	0	0	0	0	0	0	0	0	0	0	0	0	0	0	0	0	0	0	9.9	13.9	59	56	0.7	0.8	1	2	0.8	1	0.8	19	Primary Open Angle
5249	2	62	0	0	3	0	0	1	4	1	0	0	0	0	0	0	0	0	0	0	0	0	15.4	19.5					2	2					Primary Open Angle
5257	1	66	0	0	0	0	0	0	0	0	0	0	0	0	0	0	0	0	0	0	0	0	21.3	24.3	41	39			1	1	1.2	0.6	14	17	Primary Open Angle
5262	2	64	0	0	0	0	0	1	1	0	0	0	0	0	0	0	0	0	0	0	0	0	6.1	6.5	41	49	0.8	0.9	2	2	0.9	0.8	14	9	Primary Open Angle
5265	2	72	1	0	0	1	0	0	2	1	0	0	0	0	0	0	0	0	0	0	0	0	11.5	16.4	55	54	0.8	0.9	2	2	1.2	0.9	16	13	Primary Open Angle
5267	1	65	0	0	0	0	0	1	1	0	0	0	0	0	0	0	0	0	0	0	0	0	15.8	23.3	44	42	0.95	0.95	1	1	0.9	0.6	13	11	Primary Open Angle
5269	1	50	0	0	1	1	0	1	1	1	0	0	0	0	0	0	0	0	0	0	0	0	4.9	17.9	62	48	0.6	0.7	1	1	1.2	1.2	15	19	Primary Open Angle
5270	1	44	0	2	2	0	0	2	6	1	1	0	0	0	0	0	0	0	0	0	1	0	5.3	10.7	66	44	0.5	0.6	1	1	0.8	0.9	18	16	Primary Open Angle
5271	2	68	0	0	0	0	0	0	0	0	0	0	0	0	0	0	0	0	0	0	0	0	21.7	26.4	43	25	0.9	0.9	2	2	1	0.3	27	14	Primary Open Angle
5063	1	71	0	0	0	1	0	1	2	0	0	0	0	0	0	0	0	0	0	0	0	0	16.9	21.1	75	67	0.8	0.8	2	2	1	1	30	16	Secondary
5107	1	59	0	1	1	1	1	2	6	0	1	0	0	0	0	0	0	0	0	0	0	0	17.7	19.1											Secondary
5129	1	69	0	0	0	0	0	0	0	0	0	0	0	0	0	0	0	0	0	0	1	0	14.3	14.4	36	61			2	2	0.1	1	32	26	Secondary
5136	1	59	1	1	0	0	0	1	3	0	0	0	0	0	0	0	0	0	0	0	0	0	21.6	22.1	60	56	0.7	0.8	2	2	0.5	0.4	12	13	Secondary
5150	2	83	0	1	0	0	0	1	2	0	0	0	0	0	0	0	0	0	0	0	0	0	15.7	17.4	50	65	0.85	0.7	2	2	0.8	0.05	10	23	Secondary
5151	2	45	0	2	3	0	0	3	8	0	0	0	0	0	0	0	0	0	0	0	1	0	9.8	21.3	91	73	0.5	0.8	2	2	0.7	0.6	10	13	Secondary
5152	1	44	2	2	2	2	2	2	12	1	1	0	0	0	0	0	0	0	0	1	1	2	7.2	17.9	100	50	0.15	0.8	1	1	1.2	0.8	15	14	Secondary
5153	2	73	2	2	3	0	0	2	9	0	0	0	0	0	0	0	0	0	0	1	1	2	3.9	8.8	93	84			1	3	0.3	0.9		24	Secondary
5155	1	78	0	0	0	1	0	0	1	1	0	0	0	0	0	0	0	0	0	1	1	0	11.7		72	36	0.5		2	2	0.9	0	14	37	Secondary
5167	2	28	1	0	0	0	1	1	3	0	0	0	0	0	0	0	0	0	0	0	0	0	7.3	13							0.3	0.2	15	14	Secondary
5172	2	54	1	1	0	0	1	2	5	1	0	0	0	0	0	0	0	0	0	0	0	0	3.6		78		0.3		2	3	1.2	0	15	21	Secondary
5179	1	84	0	0	0	0	0	0	0	1	0	0	0	0	0	0	0	0	0	0	0	0	9.7	17.8	76	67	0.7	0.8	2	2	0.7	0.5	15	13	Secondary
5186	1	57	2	1	2	1	0	2	8	1	0	0	0	0	0	0	0	0	0	0	0	0	19.1	20.5	37	46			3	3	0.2	0.5	14	12	Secondary
5193	1	59	0	0	1	1	1	2	5	0	0	0	0	0	0	0	0	0	0	0	1	0	1.9	9.8	72	50	0.5	0.7	1	1	1	0.5	11	10	Secondary
5195	2	59	1	2	1	2	2	3	11	1	1	1	0	0	0	0	0	0	1	1	0	0	6.3	6.9	86	71	0.4	0.5	1	1	1	1	21	10	Secondary
5199	1	80	1	2	0	0	0	0	3	0	0	0	0	0	0	0	0	0	0	1	0	0	6.2	12.5	81	49		0.55	2	2	0.8	0.8	10	16	Secondary
5200	1	82	0	0	2	1	0	1	4	0	0	0	0	0	0	0	0	0	0	1	0	0	11		50				2	2	0.8	0	14	42	Secondary
5201	1	55	1	2	2	0	0	2	7	0	1	1	0	0	0	0	0	0	1	1	1	0	5.8	10.6			0.7	0.8	3	2	0.8	0.8	16	16	Secondary
5202	2	63	0	0	1	0	0	2	3	1	1	0	0	0	0	0	0	0	0	0	0	0	2.7	10.3	93	57	0.4	0.7	1	1	1	0.8	14	12	Secondary
5208	2	59	1	0	1	0	1	1	4	1	1	0	0	0	0	0	0	0	0	0	0	0	6.2	11.5	68	60					1	0.8	7	17	Secondary
5209	2	51	0	1	2	0	0	2	5	1	0	0	0	0	0	0	0	0	0	1	0	2	0.6	7.3	84	62	0.4	0.4			0.2	0.2	13	22	Secondary
5214	1	32	0	0	0	0	0	0	0	0	0	0	0	0	0	0	0	0	0	0	0	0	26.9		43		0.7		2		0.6	0	14		Secondary
5215	1	60	3	3	3	2	2	3	16	1	1	0	0	0	0	0	0	0	0	1	1	3	5.3	15.9	64	42	0.4	0.4	3	3	1	1	24	7	Secondary
5217	1	68	1	2	1	0	0	2	6	0	0	0	0	0	0	0	0	0	1	0	0	0	8	22.5	84	39	0.5	0.9	2	2	1	0.05	15	11	Secondary
5218	2	52	1	2	0	1	1	1	6	1	1	0	0	0	0	0	0	0	0	0	0	0	8	20.9	79	59	0.4	0.6	3	3	0.2	0.8	24	8	Secondary
5219	2	51	0	2	1	0	0	1	4	1	1	0	0	0	0	0	0	0	0	0	0	0	16.3	16.6	77	100			2	2		0.3	18	22	Secondary
5221	1	62	0	1	1	0	0	2	4	0	0	0	0	0	0	0	0	0	0	1	0	0	5	5							0.9	0.5	11	10	Secondary
5224	1	60	1	1	1	0	0	2	5	0	1	0	0	0	0	0	0	0	0	0	0	0	10.7	14.5	61				3	3	0.6	1	10	45	Secondary
5258	1	66	0	0	0	1	1	1	3	1	0	0	0	0	0	0	0	0	0	0	0	0	4.7	20	99	44	0.4	0.7	1	2	1	0.4	13	17	Secondary
5268	2	48	0	0	1	0	0	1	2	1	0	0	0	0	0	0	0	0	0	0	0	0	19.6	21.8	84	70	0.5	0.5	2	3	0.15	0.2	9	12	Secondary
5114	2	51	1	2	0	0	0	0	3	1	1	0	0	0	0	0	0	0	1	1	1	1	10.6	18.9											99
5116	2	69	2	3	0	1	1	2	9	0	0	0	0	0	0	0	0	0	0	1	0	0	5.2	6.5											99
5149	2	69	2	0	1	0	1	1	5	1	1	0	0	0	0	0	0	0	0	0	0	0	8.1	8.9											99
5206	1	79	0	2	0	0	0	2	4	0	0	0	0	0	0	0	0	0	0	0	0	0	17	24.7	49	33	0.8	0.9			1	0.6	16	15	99
